# Supplementary material for: COMParative Early Treatment Effectiveness between physical therapy and usual care for low back pain (COMPETE): study protocol for a randomized controlled trial
Source: Trials. 2015 Sep 23;16:423. doi: 10.1186/s13063-015-0959-8 (PMC4581511; doi:10.1186/s13063-015-0959-8)
Supplement: Additional file 2: — Appendix 2. Treatment-based Classification Approach - Manual Therapy. Appendix 3. Treatment-based Classification Approach - Core Strengthening. Appendix 4. Treatment-based Classification Approach - Extension Oriented Treatment Approach. (PDF 792 kb) [file 13063_2015_959_MOESM2_ESM.zip]

Archive with 3 entries (3 files):
- additional file 2/13063_2015_959_add2.pdf
- additional file 2/13063_2015_959_add3.pdf
- additional file 2/13063_2015_959_add4.pdf
